# Supplementary material for: CNVIntegrate: the first multi-ethnic database for identifying copy number variations associated with cancer
Source: Database (Oxford). 2021 Jul 14;2021:baab044. doi: 10.1093/database/baab044 (PMC8278790; doi:10.1093/database/baab044)
Supplement: baab044_Supp [file baab044_supp.zip]

Archive with 2 entries (2 files):
- Supplementary figure 1.docx
- Supplementary Materials.docx
